# Supplementary material for: Altered Expression of Antimicrobial Peptides in the Upper Gastrointestinal Tract of Patients with Diabetes Mellitus
Source: Nutrients. 2023 Feb 2;15(3):754. doi: 10.3390/nu15030754 (PMC9919831; doi:10.3390/nu15030754)
Supplement: Supplementary file 1 [file nutrients-15-00754-s001.zip]

Archive with 1 entries (1 files):
- nutrients-2116384-SI.pdf
